# Supplementary material for: Verteporfin-Loaded Lipid Nanoparticles Improve Ovarian Cancer Photodynamic Therapy In Vitro and In Vivo
Source: Cancers (Basel). 2019 Nov 8;11(11):1760. doi: 10.3390/cancers11111760 (PMC6896159; doi:10.3390/cancers11111760)
Supplement: Supplementary file 1 [file cancers-11-01760-s001.zip]

Archive with 3 entries (3 files):
- cancers-607911-supplementary-final.docx
- Video S1 Movie healthy mouse - copie.avi
- Video S2 Movie SKOV3 mouse - copie.avi
